# Supplementary material for: The effects of an acute Tai Chi on emotional memory and prefrontal cortex activation: a fNIRS study
Source: Front Behav Neurosci. 2025 Jan 22;18:1520508. doi: 10.3389/fnbeh.2024.1520508 (PMC11794301; doi:10.3389/fnbeh.2024.1520508)
Supplement: Supplementary file 1 [file Table_1.XLSX]

## Sheet: Basic information
Serial number	sex	age(year)	height（m）	weight(KG)	BMI (kg/m2)	State Mindfulness	Positive Emotion State	Negative Emotion State	group	Positive emotion picture								Negative emotional picture
										pre-LDPFC	pre-RDPFC	pre-LPFA	pre-RPFA	post-LDPFC	post-RDPFC	post-LPFA	post-RPFA	pre-LDPFC	pre-RDPFC	pre-LPFA	pre-RPFA	post-LDPFC	post-RDPFC	post-LPFA	post-RPFA
1	male	23	1.8	95	29.321	18	33	25	control group	-0.0704333	-0.0820058	0.0142491	-0.0154699	-0.4738	-0.0108124	0.00489684	-0.00395553	0.046934	0.0496913	0.078015	0.0598362	-0.329485	-0.192901	-0.404245	-0.340406
2	male	23	1.7	65	22.4913	16	35	15	control group	0.0124618	0.119207	0.0863093	-0.0352748	-0.459186	0.322653	-0.347135	-0.399962	-0.00179095	0.0720684	-0.0899941	-0.0913085	0.0910136	-0.152703	-0.0653559	-0.217205
3	female	21	1.83	71	21.201	15	31	21	control group	0.109081	-0.0701517	0.129659	0.15135	-0.268252	0.0955073	-0.0159983	-0.00868854	0.00509104	0.104505	-0.0964579	-0.189433	0.071978	0.028663	0.0215305	0.0890063
4	female	22	1.7	58	20.0692	16	38	27	control group	-0.362847	-0.0412737	-0.0992117	-0.164349	-0.222844	0.187588	0.631833	0.480983	-0.150014	-0.0466586	0.103844	-0.320201	0.132237	0.0241722	0.0493366	0.150022
5	female	22	1.64	45	16.7311	15	30	15	control group	0.0147875	0.108812	-0.0711635	-0.119255	0.342961	-0.556845	0.0381306	0.0526031	-0.257766	-0.233516	-0.0800617	-0.164747	0.00594595	0.00598981	-0.0450189	-0.000893301
6	female	21	1.68	56	19.8413	17	35	23	control group	0.0157014	-0.119783	-0.0124369	2.65128e-05	-0.157309	-0.192903	-0.0520519	-0.102201	0.089787	0.0829184	0.187068	0.136531	-0.218824	-0.117525	-0.0670553	-0.069711
7	female	22	1.78	90	28.4055	21	39	24	control group	-0.0842896	-0.00455257	0.213377	0.188516	-0.129487	1.62285	0.197053	-0.0846461	0.00918651	-0.0617627	-0.104625	-0.142562	0.205056	-0.305643	0.1546	-0.315453
8	female	21	1.63	50	18.8189	16	25	13	control group	0.139629	0.2453	0.101671	0.0815834	-0.0865999	0.0765489	-0.0613889	-0.139183	-0.0105045	-0.49128	-0.278811	-0.28483	-0.0460622	-0.0873435	-0.0848252	-0.143135
9	female	21	1.72	61	20.6193	10	21	12	control group	0.272101	-0.096174	0.0883335	0.100414	0.0172694	0.399197	-0.0448191	-0.216086	0.0637238	0.0668955	0.0591636	0.0936843	0.159147	0.018584	0.174531	0.0996862
10	male	22	1.68	63	22.3214	19	22	23	control group	-0.0249582	0.158113	0.291136	0.0374691	-0.0674176	-0.524596	0.109042	0.0256337	-0.242202	-0.128627	0.183534	-0.0645964	-0.133508	-0.0984	-0.324044	-0.0232449
11	male	20	1.8	55	16.9753	19	43	32	control group	0.254465	0.738925	0.434422	0.1995	-0.0656353	0.305992	0.134981	0.241599	-0.337014	-0.346274	-0.330724	-0.394683	-0.0149844	-0.0764908	-0.0294891	0.030169
12	male	21	1.61	62	23.9188	21	29	28	control group	0.068301	-0.344903	-0.00306288	0.0303101	0.108587	-0.0309557	-0.222236	-0.407033	-0.417677	-0.0371547	0.172083	0.0457715	-0.159812	-0.26161	-0.184828	-0.139724
13	male	21	1.86	75	21.6788	20	36	43	cycling group	0.036466	0.0458338	0.00856568	0.0535474	-0.0410665	-0.454101	0.0329134	0.041822	-0.0341548	-0.126219	-0.0457338	-0.0807976	-0.278174	-0.999684	-0.392143	-0.353023
14	male	21	1.85	85	24.8356	12	36	21	cycling group	0.0180744	0.018157	0.0623357	0.152903	-0.024348	-0.0378558	-0.00358765	-0.0304279	-1.54287	0.0282492	-0.0690196	0.00781835	-0.15625	-0.185221	-0.156353	-0.285563
15	female	22	1.62	54	20.5761	29	34	32	cycling group	1.49619	0.178111	0.668433	0.270903	-0.015052	-0.0971016	-0.440755	-0.63669	0.620798	0.609258	0.22231	0.144658	0.526171	-0.25702	0.0871464	-0.183663
16	female	22	1.58	51	20.4294	25	30	24	cycling group	-0.529316	0.388078	-0.040976	-0.0354538	0.000164076	-0.388842	-0.0513218	-0.0018046	-0.0983521	0.267364	-0.0293563	-0.157764	-0.0605497	-0.684605	-0.217144	-0.30256
17	female	22	1.63	50	18.8189	19	36	27	cycling group	0.00526204	0.379582	-0.570359	-0.370003	0.00144097	0.0354424	0.170875	0.318666	0.156996	0.249478	-0.335713	0.0203918	-0.514303	-0.33914	-0.840062	-0.745981
18	female	21	1.72	69	23.3234	19	29	30	cycling group	0.180957	-0.197532	0.171599	0.19251	0.00262366	-0.110529	-0.0258722	-0.0298674	-0.0800307	0.223696	-0.121587	0.0651054	-0.0130456	0.0580665	-0.0194867	-0.19145
19	female	20	1.76	70	22.5981	18	31	31	cycling group	0.402576	-0.0773451	0.0675005	-0.118194	0.00824547	-0.100659	-1.0184	0.206075	-0.0483904	-0.125965	-0.111255	0.0935105	0.124807	0.246264	0.196794	-0.302901
20	female	21	1.83	66	19.708	17	38	26	cycling group	-0.495794	-0.438984	-0.283469	-0.547013	0.0139484	-0.0113093	0.285455	-0.480018	-0.207215	-0.0552866	0.0219193	0.346863	0.648777	0.55388	0.514087	0.620942
21	female	21	1.72	59	19.9432	20	32	15	cycling group	0.152152	-0.120815	-0.0871744	-0.100861	-0.0830049	-0.556845	-0.255377	-0.405857	0.0794009	0.305968	0.00515676	0.0298134	-0.0682405	-0.292149	0.0196353	-1.2214
22	male	21	1.58	56	22.4323	13	43	10	cycling group	-0.0714409	0.176918	0.0390341	0.202327	0.0397576	0.304282	0.437549	0.287059	0.241898	-0.245271	-0.0742911	-0.0710723	0.0226584	0.0932122	-0.0697126	-0.292606
23	male	21	1.63	56	21.0772	19	32	24	cycling group	0.0937343	-0.185398	0.19755	0.160612	0.0822591	0.00355525	0.00213994	0.0358818	0.0443009	-0.0160218	-0.13785	-0.103431	-0.0561456	-0.641093	0.152881	0.00762822
24	male	21	1.72	62	20.9573	19	27	16	cycling group	-0.508218	-0.689626	-0.445367	-1.12658	0.106954	-0.228076	0.0459186	0.438193	0.0162283	-0.613307	-0.175719	-0.403605	-0.0608162	0.148687	0.164906	0.335437
25	female	23	1.8	75	23.1481	13	26	11	Tai Chi group	-0.0224925	0.193013	0.0526625	0.0953444	0.132689	0.207416	0.118748	0.222607	-0.0288016	-0.0190056	-0.185769	-0.033175	0.267092	0.17868	0.28637	0.283539
26	female	21	1.8	90	27.7778	19	42	12	Tai Chi group	-0.10414	0.0227074	-0.0458747	0.101987	0.153717	-0.298264	-0.306305	-0.33646	-0.138948	0.0579114	0.0377525	0.135639	-0.398824	0.0207894	-0.885871	-1.38536
27	female	22	1.66	55	19.9594	15	37	18	Tai Chi group	0.0247324	-0.00628609	0.00406978	-0.0266452	0.206431	0.0317436	0.0392906	0.0939787	-0.0107447	-0.0374094	-0.106276	-0.072166	-0.583951	-0.0022784	0.0146467	-0.00666016
28	male	23	1.65	57	20.9366	23	33	11	Tai Chi group	0.086627	0.111734	0.0745944	-0.0141955	0.209422	0.00398637	-0.04126	-0.109707	-0.305139	-0.101665	-0.108086	-0.0609754	-0.317128	-0.0722388	-0.375682	-0.240314
29	male	20	1.84	78	23.0388	16	32	28	Tai Chi group	-0.0727368	-0.0242628	-0.04846	-0.136532	0.256777	-0.264152	0.193605	0.2541	0.197806	0.101251	0.138679	0.203129	0.0575367	-0.435395	-0.0581665	-0.0698169
30	male	24	1.83	74	22.0968	16	34	19	Tai Chi group	-0.246626	-0.113992	-0.146012	-0.0876142	-0.220359	0.00749252	-0.0684369	-0.0314615	-0.127763	-0.0150652	-0.0696641	-0.0349076	0.833191	0.316309	0.611025	0.584671
31	female	22	1.68	75	26.5731	17	29	10	Tai Chi group	-0.396207	-0.0705985	0.084961	0.0967919	0.392464	0.163528	0.00592684	0.176955	0.0225087	0.065353	-0.055129	0.0522003	0.259073	-0.0515305	0.0696066	0.447519
32	female	22	1.78	63	19.8839	23	29	35	Tai Chi group	-0.128947	0.0375812	0.126067	0.190196	0.396493	0.202101	0.204816	0.226796	0.403681	0.146184	0.0942321	0.385952	-0.000125653	-0.0748646	-0.17526	-0.114489
33	female	23	1.68	50	17.7154	11	32	19	Tai Chi group	0.174314	0.00557452	-0.338002	-0.255211	0.428835	0.135048	0.23197	0.0871008	-0.00846454	-0.120482	0.0882914	0.118073	-0.0440626	0.0276514	0.0121977	0.0882387
34	male	23	1.69	50	17.5064	14	28	17	Tai Chi group	0.0316435	-0.0189071	0.131567	0.179221	-0.0524708	0.123462	0.476443	0.205367	0.00459645	0.00475333	0.085234	0.107973	-0.0255346	-0.170085	-0.502983	-0.181528
35	male	20	1.78	82	25.8806	20	31	24	Tai Chi group	0.0132259	-0.00688996	0.0519216	-0.126897	0.570747	-0.0219837	-0.0233702	-0.154293	-0.407608	0.301016	-0.1016	0.0137423	-0.116136	0.23227	0.175094	-0.0183428
36	male	21	1.72	65	21.9713	13	41	17	Tai Chi group	0.0782013	0.0919984	0.158951	0.109324	0.693579	0.144105	0.0848545	0.0331164	0.0924992	0.0647375	0.00685046	0.0441434	-0.200139	0.043113	0.8594	-1.17745

## Sheet: Emotional picture
Negative emotional picture				Positive emotion picture
Slide No.	Valence Mean(SD)	Arousal Mean(SD)		Slide No.	Valence Mean(SD)	Arousal Mean(SD)
9941	2.91(1.54)	5.83(2.14)		8540	7.48(1.51)	5.16(2.37)
9600	2.48(1.62)	6.46(2.31)		8496	7.58(1.63)	5.79(2.26)
9590	3.08(1.63)	5.41(2.23)		8470	7.74(1.53)	6.14(2.19)
9571	1.96(1.50)	5.64(2.50)		8461	7.22(1.53)	4.69(2.20)
9560	2.12(1.93)	5.50(2.52)		8400	7.09(1.52)	6.61(1.86)
9530	2.93(1.84)	5.20(2.26)		8380	7.56(1.55)	5.74(2.32)
9520	2.46(1.61)	5.41(2.27)		8370	7.77(1.29)	6.73(2.24)
9500	2.42(1.73)	5.82(2.29)		8341	6.25(1.86)	6.40(2.27)
9495	3.34(1.75)	5.57(2.00)		8340	6.85(1.69)	5.80(2.36)
9491	2.78(1.71)	5.69(2.22)		8300	7.02(1.60)	6.14(2.21)
9490	3.60(1.72)	5.57(2.13)		8208	6.79(1.48)	5.17(2.23)
9480	3.51(2.08)	5.57(1.87)		8205	6.62(1.42)	4.17(1.93)
9470	3.05(1.51)	5.05(1.98)		8190	8.10(1.39)	6.28(2.57)
9452	3.19(1.98)	5.14(2.30)		8185	7.57(1.52)	7.27(2.08)
9440	3.67(1.86)	4.55(2.02)		8170	7.63(1.34)	6.12(2.30)
9435	2.27(1.47)	5.00(2.03)		8163	7.14(1.61)	6.53(2.21)
9432	2.56(1.66)	4.92(2.28)		8080	7.73(1.34)	6.65(2.20)
9430	2.63(1.59)	5.26(2.55)		8041	6.65(1.67)	5.49(2.29)
9428	2.31(1.31)	5.66(2.41)		8021	6.79(1.44)	5.67(2.37)
9426	3.08(1.51)	5.28(2.02)		8001	6.50(1.84)	5.60(2.31)
9425	2.67(1.44)	5.92(2.13)		7580	7.51(1.60)	4.59(2.72)
9424	2.87(1.62)	5.78(2.12)		7530	6.71(1.36)	4.00(2.14)
9421	2.21(1.45)	5.04(2.15)		7509	6.03(1.35)	3.43(2.02)
9420	2.31(1.59)	5.69(2.28)		7508	7.02(1.46)	5.09(2.11)
9419	2.55(1.33)	5.19(2.08)		7502	7.75(1.40)	5.91(2.31)
9417	3.16(1.48)	4.83(2.24)		7499	6.47(1.57)	5.58(2.16)
9415	2.82(2.00)	4.91(2.35)		7492	7.41(1.68)	4.91(2.46)
9414	2.06(1.48)	6.49(2.26)		7489	6.54(1.61)	4.49(2.22)
9409	3.34(1.76)	5.61(2.15)		7481	6.53(1.78)	4.92(2.13)
9404	3.71(1.67)	4.67(2.26)		7480	7.08(1.62)	4.55(2.42)
9403	3.51(1.69)	5.62(1.87)		7477	6.12(2.03)	4.82(2.32)
9373	3.38(1.48)	5.01(2.16)		7475	6.33(1.66)	4.17(2.49)
9341	3.38(1.89)	4.50(2.10)		7472	6.25(1.84)	4.00(2.37)
9326	2.21(1.30)	5.89(2.35)		7470	7.08(1.60)	4.64(2.26)
9321	2.81(2.14)	6.24(2.23)		7460	6.81(2.08)	5.12(2.49)
9320	2.65(1.92)	4.93(2.70)		7451	6.68(2.11)	5.84(2.03)
9302	2.32(1.41)	5.58(2.43)		7430	7.11(1.78)	4.72(2.29)
9301	2.26(1.56)	5.28(2.46)		7405	7.38(1.73)	6.28(2.16)
9300	2.26(1.76)	6.00(2.41)		7390	6.84(1.73)	4.56(2.28)
9253	2.00(1.19)	5.53(2.40)		7352	6.20(2.20)	4.58(2.45)
9252	1.98(1.59)	6.64(2.33)		7325	7.06(1.65)	3.55(2.07)
9230	3.89(1.58)	5.77(2.36)		7289	6.32(2.00)	5.14(2.51)
9186	3.43(1.54)	4.88(1.87)		7284	6.21(1.66)	4.06(2.20)
9185	1.97(1.16)	5.65(2.35)		7282	6.72(1.48)	4.77(2.08)
9183	1.69(1.10)	6.58(2.12)		7238	6.43(1.42)	4.17(2.38)
9182	3.52(2.04)	4.98(2.07)		7220	6.91(1.74)	5.30(2.35)
9102	3.34(1.76)	4.84(2.50)		7195	6.02(1.65)	4.54(2.03)
9043	2.52(1.42)	5.50(2.41)		5910	7.80(1.23)	5.59(2.55)
9042	3.15(1.89)	5.78(2.48)		5700	7.61(1.46)	5.68(2.33)
9031	3.01(1.59)	4.82(1.92)		5629	7.03(1.55)	6.55(2.11)
9008	3.47(1.85)	4.45(2.10)		5594	7.39(1.45)	4.15(2.76)
9007	2.49(1.41)	5.03(2.32)		5270	7.26(1.57)	5.49(2.54)
9002	3.39(1.84)	4.55(1.94)		5215	6.83(1.70)	5.40(2.15)
8480	3.70(2.03)	6.28(2.10)		4628	7.23(1.72)	5.19(2.11)
8231	3.77(1.83)	5.24(1.84)		2391	7.11(1.77)	4.63(2.43)
8230	2.95(1.88)	5.91(2.15)		2362	6.74(1.34)	4.60(2.09)
7360	3.59(1.95)	5.11(2.25)		2311	7.54(1.37)	4.42(2.28)
6836	3.46(1.61)	5.47(1.91)		2303	6.83(2.07)	5.53(2.10)
6561	3.16(1.46)	4.99(2.19)		2260	8.06(1.42)	4.26(2.44)
6550	2.73(2.38)	7.09(1.98)		1710	8.34(1.12)	5.41(2.34)
